# Supplementary material for: Businesses marketing purported stem cell treatments and exosome therapies for COVID-19: An analysis of direct-to-consumer online advertising claims
Source: Stem Cell Reports. 2023 Oct 26;18(11):2010–5. doi: 10.1016/j.stemcr.2023.09.015 (PMC10679647; doi:10.1016/j.stemcr.2023.09.015)
Supplement: Data S1. Database of businesses marketing purported stem cell treatments and exosome therapies for COVID-19 [file mmc1.xlsx]

## Sheet: Sheet1
Businesses	Source of Analyzed Marketing Claims	Facilitator	Treatment Clinic Location(s)	National Locations	Total number of clinics	Stem Cell or Exosome Products Marketed as Treating or Preventing COVID-19	Medical Products Coded for Analysis	Delivery Method	Cost of Advertised Stem Cell Intervention or Exosome Product	Marketing Claims Concerning Administration of Stem Cell Therapy for COVID-19: Prevent (P); T (Treat); Immune-boost (I); Long-COVID (L); Other (O); Banking (B)
1	Company website	None	Boulder, CO, USA	USA	1	autologous adipose derived mesenchymal stem cells, autologous bone marrow-derived mesenchymal stem cells, autologous adipose derived mesenchymal stem cells and autologous bone marrow derived mesenchymal stem cells	F, BM, F+BM	Intravenous, intranasal	Not listed	L
2	Company website	None	Houston, TX, USA; Coral Gables, FL, USA	USA, USA	2	exosomes	Exosomes	intravenous	Not listed	L
3	Company website	None	Jackson, TN, USA	USA	1	exosomes	Exosomes	intravenous	Not listed	L
4	Company website	None	Temecula, CA, USA ​	USA	1	autologous bone marrow derived mesenchymal stem cells, autologous adipose-derived stem cells, amniotic-derived mesenchymal stem cells	BM, F, Amniotic	not identified	Not listed	L
5	Company website	None	Caldwell, NJ, USA	USA	1	autologous peripheral blood derived "Very Small Embryonic-Like" stem cells	BL	intravenous	Not listed	I, P
6	Company website	None	Plano, TX, USA	USA	1	mesenchymal stem cells	Undefined MSC	not identified	Not listed	L
7	Company website, YouTube	None	Petaling Jaya, Selangor, Malaysia	Malaysia	1	exosomes, umbilical cord derived mesenchymal stem cells	Exosomes, UCB	intravenous, injection, nebulize	Not listed	L
8	Company website	None	Ciudad Juarez, Mexico	Mexico	1	umbilical cord blood derived mesenchymal stem cells	UCB	injection	Not listed	L
9	Company website, Facebook	None	San Ramon, CA, USA; Menlo Park, CA, USA; Turlock, CA, USA; Chicago, IL, USA	USA, USA, USA, USA	4	exosomes	Exosomes	not identified	Not listed	L
10	Company website, YouTube	None	Santa Ana, CA, USA; Los Angeles, CA, USA	USA, USA	2	umbilical cord tissue derived mesenchymal stem cells	UCB	not identified	Not listed	L
11	Company website	None	Bryan, Texas, USA	USA	1	umbilical cord tissue-derived mesenchymal stem cell	UCB	injection	Not listed	L
12	Company website	None	Seven Mile Beach, Grand Cayman, Cayman Islands	Cayman Islands	1	umbilical cord tissue derived mesenchymal stem cells	UCB	intravenous	$25,000 USD	L
13	Company website	None	Kyiv, Ukraine	Ukraine	1	fetal stem cells	Fetal	not identified	Not listed	L, I
14	Company website	Yes	Częstochowa, Poland	Poland	1	Umbilical cord blood derived mesenchymal stem cells	UCB	intravenous	Not listed	L
15	Company website	None	Los Algodones, Mexico; Playa del Carmen, Mexico; Guadalajara, Mexico	Mexico, Mexico, Mexico	3	umbilical cord tissue-derived mesenchymal stem cells, exosomes	UCB, Exosomes	intravenous	$8000-15,000 USD	L
16	Company website	None	Puerto Vallarta, Mexico; Nuevo Vallarta, Mexico	Mexico, Mexico	2	umbilical cord tissue mesenchymal stem cells, exosomes	UCB, Exosomes	not identified	Not listed	L
17	Company website	None	Newport Beach, California, USA	USA	1	exosomes	Exosomes	not identified	$10,000 USD	T
18	Company website	None	Puerto Vallarta, Jalisco, Mexico	Mexico	1	Mesenchymal stem cells, exosomes	Undefined MSC, Exosomes	intravenous	Not listed	L
19	Company website	None	Kyiv, Ukraine	Ukraine	1	umbilical cord blood derived mesenchymal stem cells, placental derived mesenchymal stem cells	UCB, Placental	intravenous, injection	Not listed	T, L
20	Company website	None	New York, New York, USA	USA	1	exosomes	Exosomes	intravenous	Not listed	L
21	Company website	None	New York, NY, USA	USA	1	mesenchymal stem cells	Undefined MSC	not identified	Not listed	L
22	Company website	None	Tijuana, Mexico	Mexico	1	bone marrow derived mesenchymal stem cells, umbilical cord tissue derived mesenchymal stem cells	BM, UCB	intravenous, nebulize	$9500 USD	L
23	Company website, Facebook, YouTube, Twitter, Instagram, TikTok	Yes	Zapopan, Mexico	Mexico	1	umbilical cord tissue derived mesenchymal stem cells, exosomes	UCB, Exosomes	intravenous, injection	Not listed	L
24	Company website	None	Grand Cayman, Cayman Islands	Cayman Islands	1	autologous peripheral blood derived-stem cells	BL	not identified	Not listed	P, I, L
25	Company website	None	San Jose Del Cabo, Mexico	Mexico	1	umbilical cord tissue derived mesenchymal stem cells, exosomes	UCB, Exosomes	intravenous, nebulize	Not listed	T, I, L
26	Company website, YouTube	None	Manila, Philippines; Tijuana, Mexico	Philippines, Mexico	2	umbilical cord blood derived mesenchymal stem cells, exosomes	UCB, Exosomes	injection, intravenous, nebulize	$2950.00 USD	T, I, L
27	Company website	None	Cancún, Mexico; Mexico City, Mexico	Mexico, Mexico	2	umbilical cord tissue derived mesenchymal stem cells	UCB	nebulize	Not listed	L
28	Company website	None	Panama City, Panama	Panama	1	umbilical cord blood derived mesenchymal stem cells	UCB	intravenous, nebulize	$7000 USD and up	L
29	Company website	None	L'Albir, Alacant, Spain; Playa Mujeres, Mexico; Al Jurf, United Arab Emirates	Spain, Mexico, United Arab Emirates	3	autologous bone marrow derived stem cells, autologous adipose derived stem cells	BM, F	nebulize	Not listed	L
30	Company website, Facebook	None	Guatemala City, Guatemala	Guatemala	1	autologous adipose derived stem cells	F	intravenous, injection, intranasal, intrathecal	$4900-$18000	L
31	Company website	None	Zapopan, Jalisco, Mexico	Mexico	1	umbilical cord blood derived mesenchymal stem cells, exosomes	UCB, Exosomes	intravenous	$4000-$25,000	L
32	Company website, Facebook	None	Bangkok, Thailand	Thailand	1	umbilical cord tissue derived mesenchymal stem cells	UCB	intravenous	Not listed	L
33	Company website	None	Houston, Texas, USA	USA	1	Umbilical cord tissue derived mesenchymal stem cell	UCB	not identified	Not listed	L
34	Company website, Facebook	None	Clearwater, FL, USA; St. Petersburg, FL, USA; Brandon, FL, USA	USA, USA, USA	3	exosomes	Exosomes	intravenous	Not listed	L
35	Company website, Facebook	None	Nuevo Laredo, Mexico; Juarez, Mexico; Ensenada, Mexico; Monterrey, Mexico; Zapopan, Mexico; Cancun, Mexico	Mexico, Mexico, Mexico, Mexico, Mexico, Mexico	6	umbilical cord tissue derived mesenchymal stem cells	UCB	intravenous	$10,000 USD	T, L
36	Company website	None	Dallas, TX, USA; Austin, TX, USA; New Orleans, LA, USA	USA, USA, USA	3	exosomes	Exosomes	nebulize	Not listed	L
37	Company website	None	Tijuana, Mexico	Mexico	1	unspecified stem cells, exosomes	Unspecified Stem Cells, Exosomes	not identified	Not listed	L
38	Company website, Facebook	None	Kyiv, Ukraine; Obukhiv, Ukraine	Ukraine, Ukraine	2	Umbilical cord tissue derived mesenchymal stem cells	UCB	intravenous	Not listed	L, I
